# Supplementary material for: Effects of Biomaterials Derived from Germinated Hemp Seeds on Stressed Hair Stem Cells and Immune Cells
Source: Int J Mol Sci. 2024 Jul 17;25(14):7823. doi: 10.3390/ijms25147823 (PMC11276847; doi:10.3390/ijms25147823)
Supplement: Supplementary file 1 [file ijms-25-07823-s001.zip]

Archive with 2 entries (2 files):
- full gels.pdf
- supplementary data_S1. analytic results.pdf
